# Supplementary material for: Picroscope: low-cost system for simultaneous longitudinal biological imaging
Source: Commun Biol. 2021 Nov 4;4:1261. doi: 10.1038/s42003-021-02779-7 (PMC8569150; doi:10.1038/s42003-021-02779-7)
Supplement: Supplementary file 4 — Supplementary Data 1 [file 42003_2021_2779_MOESM4_ESM.xlsx]

## Sheet: Sheet1
Supplementary Table 1: Blastopore measurements from gastrulation to neurulation
Sample	Time 1	Time 2	Time 3	Time 4	Time 5	Time 6
Sample 1	128	60	48	32	8.944	0
Sample 2	136.235	100	52	29.12	24	0
Sample 3	160	104.077	76.42	44.721	16	0
Sample 4	144.281	78.23	28.302	17.493	18.974	0
Sample 5	158.433	104.785	75.06	41.785	27.166	0
Sample 6	213.021	157.035	114.355	84.054	44.294	0
Sample 7	211.218	131.488	123.584	111.647	75.06	51
Sample 8	198.658	114.039	91.241	57	45	0
Sample 9	164.344	100.846	63.569	47.434	39.115	0
Sample 10	156.461	135	81.056	39	16.155	0
Sample 11	198.816	138.813	85.802	47.434	24.187	0
Sample 12	255	168.428	128.265	63	31.321	0
Sample 13	201.804	175.57	153.734	80.05	29.698	0
Sample 14	163.025	112.089	56.921	48.836	24.187	0
Sample 15	101.203	72.25	39	22.847	18.974	0
Sample 16	234.327	181.618	162.25	51	27.659	0
Sample 17	199.449	122.156	59.775	30	18.248	0
Sample 18	114.039	69.26	30.15	15	0	0
Sample 19	186.097	103.619	55.317	39	33	0
Sample 20	167.194	130.388	57.315	36.125	27.659	0
Sample 21	202.805	135.831	76.485	54.745	33	0
Sample 22	174.103	120.934	81.222	46.957	12.728	0
Sample 23	149.188	72	27.166	0	0	0
Sample 24	96.047	34.205	6	0	0	0
Sample 25	112.969	67.082	30	0	0	0
Sample 26	90.449	48.374	36.497	34.205	0	0
Sample 27	111	97.719	69	24	0	0
